# Supplementary material for: Discovery and functional characterization of a bombesin-type neuropeptide signaling system in an invertebrate
Source: Proc Natl Acad Sci U S A. 2025 Mar 28;122(13):e2420966122. doi: 10.1073/pnas.2420966122 (PMC12002301; doi:10.1073/pnas.2420966122)
Supplement: Supplementary file 2 — Dataset S01 (XLSX) [file pnas.2420966122.sd01.xlsx]

## Sheet: ArBN-ArBNR1 & pcDNA3.1-ArBNR1
ArBN-ArBNR1	1st replicate						2nd replicate						3rd replicate						4th replicate						5th replicate						6th replicate
	-18	363510	311302	95126									-18	687996	682529	831087			-18	343963	287172	225836			-18	108249	137675	120954			-18	85646	88234	136470
	-17.3	470920	225638	75187			-17.3	159901	269279	183952			-17.3	624685	631985	773307			-17.3	237501	224264	137590			-17.3	121313	125558	187968			-17.3	75883	88591	85336
	-17	402765	271329	80843			-17	257089	243750	133476			-17	549454	650221	609555			-17	181080	200328	237753			-17	144899	102714	103874			-17	127134	70807	62977
	-16.3	273155	72563	129800			-16.3	276489	309030	229700			-16.3	918226	1063008	1154241			-16.3	290039	297710	302461			-16.3	104596	145194	88768			-16.3	88098	63750	82772
	-16	277488	112631	74014			-16	317519	249289	201890			-16	446875	503927	496797			-16	270837	332988	202620			-16	179016	102539	95822			-16	80834	100877	58217
	-15.3	211800	87760	111692			-15.3	253685	184629	220878			-15.3	1230446	1511346	1185983			-15.3	323551	358989	310401			-15.3	165989	102378	118532			-15.3	118683	63996	56991
	-15	305037	106091	88479			-15	168835	170779	152057			-15	703634	632415	561604			-15	280255	285115	297204			-15	129964	102251	130404			-15	104025	75647	102219
	-14.3	289865	114398	92655			-14.3	284961	248632	216438			-14.3	804199	775459	827287			-14.3	221741	228250	180994			-14.3	269892	388652	324360			-14.3	469758	375121	249594
	-14	352990	123666	77177			-14	158123	162599	189121			-14	797362	813621	749594			-14	512279	418794	445551			-14	438072	589361	555312			-14	443609	481426	393621
	-13.3	138128	114165	129997			-13.3	233656	266503	256344			-13.3	904854	799154	1118612			-13.3	255945	246611	957153			-13.3	504485	626652	774365			-13.3	440253	411758	481681
	-13	190184	155012	122668			-13	255579	207993	237543			-13	1119743	1087283	1203737			-13	408672	390412	349270			-13	692114	908318	770158			-13	722837	748912	791521
	-12.3	192312	256363	150866			-12.3	453837	435522	395435			-12.3	979280	1036819	1205238			-12.3	454958	298364	277225			-12.3	1130713	1162252	935723			-12.3	952771	706784	845244
	-12	218275	208322	220145			-12	451927	360357	313859			-12	784031	789416	1006778			-12	468063	476820	455562			-12	507740	717811	687737			-12	654302	659329	517206
	-11.3	290129	234973	306746			-11.3	581479	442598	486316			-11.3	1172393	1372472	1478571			-11.3	447206	465912	361459			-11.3	702353	867298	806653			-11.3	704151	770252	548211
	-11	454018	517603	559252			-11	570967	451408	322210			-11	1166357	1175984	1232638			-11	662061	567420	575757			-11	922408	1134208	1152934			-11	915992	889118	884280
	-10.3	849836	914442	763536			-10.3	597954	564259	514819			-10.3	1179379	1376237	1228950			-10.3	641460	552466	563644			-10.3	1111430	1022675	1108061			-10.3	1074725	960223	1000603
	-10	1051133	1242144	1451212			-10	479344	484129	437929			-10	1422355	1597349	1510811			-10	967089	895170	909282			-10	1241465	1410269	1217633			-10	984004	821799	733066
	-9.3	1460175	1568097	1603002			-9.3	771422	644680	541277			-9.3	1701042	1996818	1973474			-9.3	1056263	775774	992071			-9.3	1515357	1567065	1522150			-9.3	1478495	1255546	1296642
	-9	1434732	1678192	1723202			-9	560067	800561	569704			-9	1777905	2074644	2045894			-9	1063630	965353	967389			-9	1882060	1679581	1784212			-9	1368159	1333959	1484386
	-8.3	1622819	2068352	1625769			-8.3	800285	672196	537489			-8.3	2133065	2221486	2677237			-8.3	1282166	1179674	939395			-8.3	1975931	1823640	1954343			-8.3	1735864	1475798	1787778
	-8	1666618	1877266	1683058			-8	688795	586427	539262			-8	2124567	2326736	2465024			-8	1183214	1077704	1001453			-8	1916872	1860736	2377787			-8	1790512	1817460	1720457
	-7.3	2318208	1751932	1366074			-7.3	627904	553677	437011			-7.3	1884774	2340096	2102052			-7.3	1253118	1035192	1138619			-7.3	1975189	1911874	1999092			-7.3	2015445	1489000	1500493
	-7	1979039	1698918	1107995			-7	742981	694078	534037			-7	1916195	2132820	2303528			-7	993339	1238932	1131790			-7	1809275	2165672	1964597			-7	1754209	1426368	1335532
	-6.3	1698401	1580365	856192			-6.3	723751	574829	571818			-6.3	1829577	2175279	2405980			-6.3	895583	946214	1090176			-6.3	1736999	1817156	2095371			-6.3	1664023	1531373	1371669
	-6	2181449	1788275	1051428			-6	593498	557255	473972			-6	2152450	2353050	2117985			-6	1078397	936818	943812			-6	1910814	1917962	2094087			-6	1635289	1602504	1405717
	-5.3	1915132	1917908	991887			-5.3	791669	586000	490036			-5.3	1913868	2174452	1852150			-5.3	996977	961057	872318			-5.3	1840243	1671004	2137925			-5.3	1445365	1573065	1437219
	-5	1700087	1678473	1037907			-5	665283	552543	516419			-5	2101124	2270178	2333410			-5	1045112	1106649	1140364			-5	1936427	1770739	1898796			-5	1788463	1425645	1506016
	Normalized	205587	2318208				Normalized	63712.2	800561				Normalized	360792	2677237				Normalized	165240	1282166				Normalized	112711	2377787				Normalized	69114.3	2015445
	-18	7.47523	5.00399	-5.22861									-18	14.1252	13.8892	20.3024			-18	16.0013	10.9167	5.42522			-18	-0.197006	1.10211	0.363902			-18	0.849376	0.982344	3.46065
	-17.3	12.5594	0.949121	-6.17241			-17.3	13.0541	27.8981	16.3181			-17.3	11.3921	11.7073	17.8081			-17.3	6.4696	5.28448	-2.47558			-17.3	0.379752	0.567163	3.32248			-17.3	0.347766	1.00069	0.833449
	-17	9.33335	3.11188	-5.90469			-17	26.2438	24.4335	9.46786			-17	8.14445	12.4945	10.739			-17	1.41815	3.14145	6.49217			-17	1.42104	-0.441369	-0.390156			-17	2.98098	0.0869672	-0.315328
	-16.3	3.19832	-6.29662	-3.58733			-16.3	28.8766	33.2928	22.5267			-16.3	24.0642	30.3144	34.2529			-16.3	11.1734	11.8602	12.2856			-16.3	-0.358281	1.43407	-1.05707			-16.3	0.975357	-0.275612	0.701714
	-16	3.40342	-4.40002	-6.22793			-16	34.4449	25.1852	18.7525			-16	3.71615	6.17906	5.87126			-16	9.45423	15.0187	3.34666			-16	2.92726	-0.449095	-0.745641			-16	0.602142	1.63193	-0.559891
	-15.3	0.294105	-5.57727	-4.44446			-15.3	25.7818	16.41	21.3294			-15.3	37.5426	49.6689	35.6232			-15.3	14.1738	17.3466	12.9964			-15.3	2.35214	-0.456203	0.256974			-15.3	2.54678	-0.262973	-0.622881
	-15	4.70744	-4.70958	-5.54324			-15	14.2665	14.5304	11.9895			-15	14.8003	11.7258	8.66896			-15	10.2974	10.7326	11.8149			-15	0.761682	-0.461809	0.781107			-15	1.79367	0.33564	1.70088
	-14.3	3.98928	-4.31638	-5.34557			-14.3	30.0263	25.096	20.7269			-14.3	19.1417	17.901	20.1384			-14.3	5.05859	5.64135	1.41045			-14.3	6.93931	12.1824	9.344			-14.3	20.5846	15.7222	9.27282
	-14	6.97727	-3.87768	-6.07821			-14	12.8128	13.4202	17.0196			-14	18.8465	19.5484	16.7844			-14	31.0709	22.701	25.0966			-14	14.3642	21.0434	19.5402			-14	19.2411	21.1841	16.6727
	-13.3	-3.19313	-4.3274	-3.578			-13.3	23.0636	27.5214	26.1426			-13.3	23.4869	18.9239	32.7148			-13.3	8.12092	7.28524	70.9011			-13.3	17.2963	22.6898	29.2111			-13.3	19.0686	17.6046	21.1972
	-13	-0.729078	-2.39393	-3.92492			-13	26.0388	19.5808	23.5911			-13	32.7636	31.3623	36.3896			-13	21.7948	20.16	16.4764			-13	25.5798	35.1249	29.0254			-13	33.5874	34.9271	37.1163
	-12.3	-0.62835	2.40348	-2.59018			-12.3	52.945	50.4594	45.0191			-12.3	26.6999	29.1838	36.4544			-12.3	25.9388	11.9188	10.0262			-12.3	44.9434	46.3358	36.3348			-12.3	45.4012	32.7627	39.8766
	-12	0.600597	0.129476	0.689112			-12	52.6858	40.2586	33.9482			-12	18.271	18.5035	27.8869			-12	27.1122	27.8962	25.9929			-12	17.44	26.7143	25.3866			-12	30.0662	30.3245	23.0224
	-11.3	4.00177	1.39099	4.78833			-11.3	70.2677	51.4197	57.3529			-11.3	35.0365	43.6738	48.2541			-11.3	25.2448	26.9196	17.5677			-11.3	26.0319	33.314	30.6366			-11.3	32.6274	36.0236	24.6154
	-11	11.7594	14.7692	16.7406			-11	68.8411	52.6154	35.0815			-11	34.7759	35.1915	37.6372			-11	44.4811	36.0077	36.7542			-11	35.747	45.0977	45.9244			-11	43.5115	42.1307	41.8822
	-10.3	30.4953	33.5534	26.4103			-10.3	72.5036	67.9307	61.2211			-10.3	35.3381	43.8363	37.478			-10.3	42.6366	34.6689	35.6697			-10.3	44.0921	40.1737	43.9433			-10.3	51.667	45.784	47.8587
	-10	40.0236	49.065	58.9611			-10	56.4067	57.056	50.7861			-10	45.8272	53.3817	49.6458			-10	71.7907	65.3517	66.6151			-10	49.8329	57.2854	48.7808			-10	47.0059	38.672	34.113
	-9.3	59.3854	64.4938	66.146			-9.3	96.0455	78.8449	64.8118			-9.3	57.858	70.6266	69.6188			-9.3	79.7746	54.662	74.0274			-9.3	61.9249	64.2077	62.2248			-9.3	72.4122	60.9574	63.0688
	-9	58.1811	69.7051	71.8357			-9	67.3618	100	68.6697			-9	61.1762	73.9863	72.7452			-9	80.4342	71.6353	71.8176			-9	78.1143	69.1752	73.7945			-9	66.7433	64.9861	72.7149
	-8.3	67.0841	88.1732	67.2237			-8.3	99.9625	82.5792	64.2977			-8.3	76.5083	80.3254	100			-8.3	100	90.8237	69.3112			-8.3	82.2586	75.5352	81.3055			-8.3	85.6355	72.2736	88.3028
	-8	69.1573	79.1282	69.9355			-8	84.8319	70.9392	64.5383			-8	76.1415	84.869	90.8388			-8	91.1407	81.6942	74.8674			-8	79.6512	77.1729	100			-8	88.4432	89.8278	84.8439
	-7.3	100	73.1956	54.9312			-7.3	76.5682	66.4946	50.6615			-7.3	65.7897	85.4458	75.1695			-7.3	97.3993	77.8881	87.148			-7.3	82.2258	79.4306	83.2811			-7.3	100	72.9519	73.5424
	-7	83.9456	70.6862	42.7151			-7	92.1856	85.5489	63.8292			-7	67.1461	76.4977	83.8671			-7	74.1409	96.1292	86.5366			-7	74.901	90.6354	81.7582			-7	86.578	69.734	65.0669
	-6.3	70.6617	65.0745	30.7961			-6.3	89.5759	69.3652	68.9566			-6.3	63.4069	78.3307	88.2899			-6.3	65.3887	69.9217	82.8109			-6.3	71.7101	75.2489	87.5317			-6.3	81.9444	75.129	66.9236
	-6	93.5266	74.9159	40.0375			-6	71.8988	66.9802	55.6776			-6	77.3452	86.005	75.8573			-6	81.7563	69.0805	69.7067			-6	79.3838	79.6994	87.475			-6	80.4681	78.7836	68.6729
	-5.3	80.9206	81.052	37.2192			-5.3	98.7932	70.8813	57.8577			-5.3	67.0457	78.295	64.3813			-5.3	74.4666	71.2506	63.3057			-5.3	76.2682	68.7965	89.4104			-5.3	70.71	77.2711	70.2915
	-5	70.7415	69.7184	39.3975			-5	81.641	66.3407	61.4382			-5	75.1294	82.4274	85.1571			-5	78.7762	84.2857	87.3043			-5	80.5146	73.1997	78.8532			-5	88.338	69.6968	73.8262
pcDNA3.1-ArBNR1	1st replicate						2nd replicate
	-18	102679	114131	67813			-18	33941	40272	31492
	-17	316971	66180	43349			-17	39128	38829	46038
	-16	73960	90396	69440			-16	39089	29263	32152
	-15	95645	82355	70411			-15	48886	46955	41454			3rd replicate						4th replicate
	-14	61278	156626	79305			-14	57134	37445	46542			-14	54688	55146	18774			-14	182155	133809	133135
	-13	115102	106719	72916			-13	45092	33070	40829			-13	29977	54033	50190			-13	227710	170295	111361
	-12	141417	82060	44486			-12	56132	56443	38810			-12	33202	30467	24586			-12	192371	142157	141568
	-11	203028	65652	47584			-11	40780	45707	60810			-11	37275	24936	24601			-11	160944	152712	116420
	-10	78029	50349	211974			-10	41203	44262	31044			-10	38214	30671	52238			-10	177475	140581	122291
	-9	93515	83326	41766			-9	51638	69443	62894			-9	32598	37726	22580			-9	128542	158524	187062
	-8	63645	78387	42953			-8	38652	28229	47525			-8	43796	26610	28830			-8	153717	145485	99429
	-7	72766	78876	38035			-7	35560	31428	36980			-7	80302	44366	25592			-7	146185	131441	130794
	-6	86429	49954	118732			-6	32686	33237	46641			-6	21656	34823	36953			-6	171168	119129	104279
	-5	81114	71650	47781			-5	28028	43949	122682			-5	18136	18105	35512			-5	140317	122241	135965
	Normalized	73193.2	1098164				Normalized	39913.6	541274				Normalized	27232.2	1.02586e+06				Normalized	144414	1.33925e+06
	-18	2.87674	3.99404	-0.524915			-18	-1.19127	0.0714943	-1.67974
	-17	23.7839	-0.684236	-2.91171			-17	-0.156685	-0.216322	1.22156
	-16	0.0748097	1.67837	-0.366178			-16	-0.164463	-2.12433	-1.5481
	-15	2.19048	0.893857	-0.271444			-15	1.78962	1.40447	0.307253
	-14	-1.16249	8.14002	0.596288			-14	3.43474	-0.492371	1.32209			-14	2.74935	2.79521	-0.846977			-14	3.15871	-0.887531	-0.94394
	-13	4.08878	3.2709	-0.0270468			-13	1.03288	-1.365	0.182592			-13	0.27486	2.68376	2.29893			-13	6.97136	2.1661	-2.76628
	-12	6.65617	0.865076	-2.80078			-12	3.23488	3.29692	-0.220112			-12	0.597803	0.323927	-0.26498			-12	4.01372	-0.188859	-0.238154
	-11	12.6672	-0.73575	-2.49853			-11	0.172818	1.15554	4.16794			-11	1.00566	-0.229932	-0.263478			-11	1.38349	0.694525	-2.34287
	-10	0.471797	-2.22877	13.54			-10	0.257189	0.867328	-1.7691			-10	1.09969	0.344355	2.50402			-10	2.76702	-0.320759	-1.85151
	-9	1.98267	0.988592	-3.06616			-9	2.33852	5.88986	4.58361			-9	0.53732	1.05082	-0.465855			-9	-1.32834	1.18095	3.56939
	-8	-0.93156	0.506724	-2.95035			-8	-0.251626	-2.33057	1.51816			-8	1.65866	-0.0623021	0.160003			-8	0.778637	0.0896728	-3.76491
	-7	-0.0416814	0.554433	-3.43017			-7	-0.868348	-1.6925	-0.585118			-7	5.31427	1.71573	-0.164242			-7	0.148258	-1.08572	-1.13987
	-6	1.29133	-2.26731	4.44293			-6	-1.44159	-1.33169	1.34184			-6	-0.558382	0.760125	0.973417			-6	2.23917	-2.11615	-3.359
	-5	0.772781	-0.150563	-2.47931			-5	-2.37066	0.804898	16.5088			-5	-0.910865	-0.913969	0.82912			-5	-0.342854	-1.8557	-0.707088
		data becomes 0% for all data sets
		data becomes 100% for all data sets
ArBN-ArBNR1	1st replicate						2nd replicate						3rd replicate						4th replicate						5th replicate						6th replicate
luminescence 10-5 M ArBN vs BSA media	10-5 M ArBN	1700087	1678473	1037907			10-5 M ArBN	665283	552543	516419			10-5 M ArBN	2101124	2270178	2333410			10-5 M ArBN	1045112	1106649	1140364			10-5 M ArBN	1936427	1770739	1898796			10-5 M ArBN	1788463	1425645	1506016
	BSA mean	262617	199064	155079			BSA mean	69255	57557.3	64324.3			BSA mean	306135	355865	420377			BSA mean	154436	164257	177028			BSA mean	105652	119557	112925			BSA mean	73638.7	66770	66934.3

## Sheet: ArBN-ArBNR2 & ArBN-ArBNR3
ArBN-ArBNR2	1st replicate					2nd replicate							ArBN-ArBNR2(G272)	1st replicate					2nd replicate
	-14	136777	157659	355137		-14	108658	139117	126651					-14	83157	59995	24223		-14	120656	129760	127631
	-13	127323	148665	173392		-13	110457	119251	122516					-13	60970	66383	56191		-13	145988	119441	121290
	-12	136989	125143	165083		-12	133134	124139	116923					-12	86103	61824	48011		-12	136067	144572	116660
	-11	165367	169044	148000		-11	117278	118881	135397					-11	65498	58038	41340		-11	129887	143806	130986
	-10	136938	128320	109380		-10	119715	134027	115284					-10	71115	55976	70321		-10	145989	138840	135247
	-9	132333	173914	158297		-9	123819	130584	108815					-9	44538	53600	49021		-9	111680	133568	136975
	-8	161962	170836	151831		-8	121315	136310	135796					-8	64611	54249	52159		-8	132829	132665	105832
	-7	120041	134748	155304		-7	137682	120146	120492					-7	87435	64113	64583		-7	129193	125976	123983
	-6	124258	113702	120823		-6	137847	126548	98298					-6	70735	64643	52921		-6	160697	119722	109891
	-5	139019	156308	142819		-5	143883	122381	127181					-5	63600	73942	59814		-5	144283	138132	136957
	Normalized	126940	1137442			Normalized	116977	1379922						Normalized	59812	280214			Normalized	131563	1.93698e+06
	-14	0.973477	3.03997	22.5825		-14	-0.658725	1.75302	0.765961					-14	10.592	0.08303	-16.1473		-14	-0.604103	-0.0998417	-0.217765
	-13	0.037902	2.14992	4.59692		-13	-0.51628	0.180029	0.438552					-13	0.525403	2.98137	-1.6429		-13	0.79901	-0.6714	-0.568986
	-12	0.994456	-0.177832	3.77466		-12	1.27929	0.567061	-0.00430211					-12	11.9286	0.912876	-5.3543		-12	0.249497	0.72058	-0.825437
	-11	3.80276	4.16664	2.08411		-11	0.0238068	0.150732	1.45847					-11	2.57983	-0.804892	-8.38104		-11	-0.0928073	0.678152	-0.0319348
	-10	0.989409	0.136566	-1.73775		-10	0.216769	1.34999	-0.134078					-10	5.12835	-1.74045	4.7681		-10	0.799066	0.40309	0.204078
	-9	0.533695	4.64858	3.10311		-9	0.541723	1.07738	-0.646294					-9	-6.93005	-2.81848	-4.89605		-9	-1.10127	0.111079	0.29979
	-8	3.4658	4.34398	2.46323		-8	0.343457	1.53076	1.49006					-8	2.17738	-2.52402	-3.47229		-8	0.070147	0.0610633	-1.42519
	-7	-0.68273	0.772685	2.80692		-7	1.6394	0.250895	0.278291					-7	12.533	1.95143	2.16468		-7	-0.131247	-0.309434	-0.419824
	-6	-0.265413	-1.31004	-0.605343		-6	1.65246	0.757806	-1.47903					-6	4.95594	2.1919	-3.12655		-6	1.61373	-0.655836	-1.20037
	-5	1.19535	2.90628	1.5714		-5	2.13039	0.427863	0.807927					-5	1.71868	6.411	0.000907431		-5	0.704572	0.363875	0.298793
ArBN-ArBNR3	1st replicate					2nd replicate
	-14	13743	18206	32377		-14	45440	59025	62784
	-13	14411	27498	10053		-13	61230	52908	58144
	-12	19354	16980	17566		-12	62832	50038	69255
	-11	20594	12584	23606		-11	41967	55189	52885
	-10	22353	19404	9831		-10	55426	60135	69746
	-9	16920	16500	15078		-9	58493	50708	72342
	-8	17253	28284	11700		-8	52999	55741	72735
	-7	12476	12581	15468		-7	54680	63334	61946
	-6	13920	10871	7833		-6	46817	52958	76820
	-5	11980	10841	14569		-5	53822	62637	53069
	Normalized	22129.2	119574			Normalized	58748.8	1239757
	-14	-8.6061	-4.02608	10.5165		-14	-1.1269	0.023384	0.341671
	-13	-7.92058	5.50954	-12.3928		-13	0.210089	-0.494563	-0.0512133
	-12	-2.84799	-5.28423	-4.68286		-12	0.345736	-0.737576	0.889593
	-11	-1.57547	-9.79549	1.5155		-11	-1.42098	-0.301423	-0.496511
	-10	0.229645	-2.79667	-12.6207		-10	-0.281356	0.117371	0.931168
	-9	-5.3458	-5.77681	-7.2361		-9	-0.0216623	-0.680845	1.15098
	-8	-5.00407	6.31615	-10.7027		-8	-0.486858	-0.254684	1.18426
	-7	-9.90632	-9.79856	-6.83587		-7	-0.344522	0.388242	0.270715
	-6	-8.42446	-11.5534	-14.6711		-6	-1.01031	-0.49033	1.53015
	-5	-10.4153	-11.5842	-7.75844		-5	-0.417172	0.329224	-0.480931
	data becomes 0% for all data sets
	data becomes 100% for all data sets

## Sheet: ArBN5-14 
ArBN5-14_ArBNR1	1st replicate					2nd replicate					3rd replicate
						-14	32776	37028	37708		-14	48394	56237	46837
						-13	33455	33937	38002		-13	42340	52712	42848
	-14	53120	53329	48355		-12	34144	36747	35358		-12	48838	59753	43801
	-13	35350	44367	59354		-11	27602	39726	42487		-11	57167	46971	42057
	-12	48307	47537	44446		-10	33213	37595	52172		-10	51998	52140	48735
	-11	41342	62618	47041		-9	31133	32972	43748		-9	45141	51095	46457
	-10	42455	43977	51200		-8	28667	43051	35333		-8	47685	47907	57328
	-9	55524	51024	65047		-7	31506	46682	47098		-7	55055	55773	50386
	-8	46482	51014	55169		-6.3	45701	41686	53124		-6.3	65528	66603	81096
	-7	48514	39730	53128		-6	49547	54123	56060		-6	70701	74555	79549
	-6	63892	81211	87688		-5.3	66237	79487	88659		-5.3	91284	89617	114652
	-5	101409	91241	126334		-5	84309	92036	85209		-5	108457	93815	113550
						Normalized	33481.5	631971			Normalized	49038	855171
						-14	-0.11788	0.592575	0.706195		-14	-0.0798876	0.893029	-0.273032
	Normalized	50236.9	900320			-13	-0.00442781	0.0761083	0.755318		-13	-0.83088	0.455756	-0.767863
	-14	0.33916	0.363746	-0.221373		-12	0.110695	0.545624	0.313539		-12	-0.0248098	1.32919	-0.649645
	-13	-1.75122	-0.690504	1.0725		-11	-0.98239	1.04338	1.5047		-11	1.00839	-0.256409	-0.865986
	-12	-0.22702	-0.317599	-0.68121		-10	-0.0448629	0.687314	3.12295		-10	0.367185	0.3848	-0.0375868
	-11	-1.04635	1.45646	-0.375946		-9	-0.392405	-0.085131	1.7154		-9	-0.483419	0.255169	-0.32017
	-10	-0.915423	-0.736381	0.1133		-8	-0.804442	1.59894	0.309362		-8	-0.167838	-0.140299	1.02837
	-9	0.621956	0.0925959	1.7422		-7	-0.330081	2.20564	2.27514		-7	0.746403	0.83547	0.167218
	-8	-0.441705	0.0914196	0.580195		-6.3	2.04172	1.37087	3.28201		-6.3	2.04557	2.17892	3.97676
	-7	-0.202669	-1.23598	0.340101		-6	2.68434	3.44893	3.77258		-6	2.68727	3.16536	3.78486
	-6	1.60633	3.64366	4.40558		-5.3	5.47303	7.68694	9.21946		-5.3	5.24057	5.03378	8.13935
	-5	6.01966	4.82354	8.95173		-5	8.49263	9.78371	8.64301		-5	7.37087	5.55454	8.00265
ArBN5-14_ArBNR2	1st replicate					2nd replicate										ArBN5-14_ArBNR2(G272)	1st replicate						2nd replicate
	-14	285801	258768	210855		-14	62331	92580	108588								-14	135946	143536	127675			-14	97884	78796	85450
	-13	269401	263808	186347		-13	54230	94897	96586								-13	122195	137098	149357			-13	118502	94625	96863
	-12	170307	247952	234051		-12	77583	90287	110096								-12	141851	145951	126164			-12	94074	97892	85063
	-11	190588	282149	258885		-11	69698	95980	107109								-11	125226	124817	126218			-11	78187	79586	76072
	-10	239223	313460	230434		-10	70171	97517	118485								-10	126848	128028	135820			-10	99319	86470	72404
	-9	235287	240480	276759		-9	75148	102932	110706								-9	121406	140247	123545			-9	82204	72524	86699
	-8	232326	176197	270361		-8	79797	82237	122555								-8	129169	132688	141420			-8	99348	86139	71803
	-7	183752	266958	267372		-7	74472	136337	105916								-7	134965	135123	127506			-7	93244	64760	86895
	-6	212733	305617	205039		-6	78714	101819	105136								-6	126735	129550	146907			-6	103429	79455	64603
	-5	183999	233712	217005		-5	78466	105807	124804								-5	126373	122953	151265			-5	95644	78509	77252
	Normalized	211424	714658			Normalized	88647.8	1619668									Normalized	123819	2.04316e+06				Normalized	80587.3	1.52311e+06
	-14	14.7798	9.4079	-0.113135		-14	-1.71891	0.256833	1.30241								-14	0.631807	1.02725	0.200879			-14	1.19905	-0.12418	0.337094
	-13	11.5208	10.4094	-4.98324		-13	-2.24803	0.40817	0.518489								-13	-0.0846354	0.691828	1.33054			-13	2.62835	0.973131	1.12828
	-12	-8.17063	7.25859	4.49626		-12	-0.72271	0.107064	1.40091								-12	0.939465	1.15308	0.122154			-12	0.934934	1.19961	0.310266
	-11	-4.14049	14.0541	9.43115		-11	-1.23773	0.478907	1.20581								-11	0.0732831	0.0519738	0.124967			-11	-0.166398	-0.0694153	-0.313016
	-10	5.52401	20.276	3.77751		-10	-1.20683	0.579298	1.94884								-10	0.157791	0.219271	0.625243			-10	1.29853	0.407803	-0.567292
	-9	4.74187	5.7738	12.983		-9	-0.881754	0.932984	1.44075								-9	-0.125743	0.855894	-0.0142989			-9	0.112072	-0.558973	0.423678
	-8	4.15347	-7.0002	11.7116		-8	-0.5781	-0.41873	2.21468								-8	0.278718	0.462062	0.917009			-8	1.30054	0.384857	-0.608955
	-7	-5.49891	11.0354	11.1176		-7	-0.925908	3.11486	1.12789								-7	0.580696	0.588928	0.192074			-7	0.877396	-1.0972	0.437265
	-6	0.260052	18.7175	-1.26886		-6	-0.648838	0.860287	1.07694								-6	0.151904	0.298568	1.20289			-6	1.58345	-0.0784966	-1.10808
	-5	-5.44982	4.42889	1.10896		-5	-0.665036	1.12077	2.36157								-5	0.133043	-0.0451427	1.42994			-5	1.04377	-0.144076	-0.231215
ArBN5-14_ArBNR3	1st replicate					2nd replicate
	-14	73624	51182	38611		-14	42570	69190	64059
	-13	61194	86355	65214		-13	48177	54767	59449
	-12	85575	83235	86457		-12	49761	56767	64922
	-11	69618	207807	52190		-11	56779	62614	52337
	-10	74701	74520	77075		-10	50046	53255	64652
	-9	86341	77397	47632		-9	51485	49993	75946
	-8	70631	85557	55798		-8	48773	56100	54716
	-7	73788	68753	37308		-7	48721	52164	61138
	-6	73320	73507	61447		-6	69149	58826	61910
	-5	78123	67163	65728		-5	60660	52203	64629
	Normalized	73678	414065			Normalized	52701.9	1178982
	-14	-0.0158643	-6.60895	-10.3021		-14	-0.899586	1.46395	1.00838
	-13	-3.66759	3.72429	-2.48658		-13	-0.401752	0.18336	0.599064
	-12	3.49514	2.80769	3.75426		-12	-0.261112	0.360935	1.085
	-11	-1.19276	39.4049	-6.31281		-11	0.362001	0.880078	-0.0323949
	-10	0.30054	0.247365	0.997982		-10	-0.235808	0.0491124	1.06103
	-9	3.72018	1.09258	-7.65188		-9	-0.108042	-0.240514	2.0638
	-8	-0.895158	3.48985	-5.25284		-8	-0.348835	0.301714	0.178831
	-7	0.0323162	-1.44688	-10.6849		-7	-0.353452	-0.0477552	0.749027
	-6	-0.105174	-0.0502369	-3.59326		-6	1.46031	0.54375	0.817571
	-5	1.30587	-1.914	-2.33558		-5	0.706586	-0.0442925	1.05899
	data becomes 0% for all data sets
	data becomes 100% for all data sets

## Sheet: ArBNP65-81
ArBNP65-81_ArBNR1	1st replicate					2nd replicate							ArBNP65-81_ArBNR2	1st replicate					2nd replicate
	-14	68309	91879	75631		-14	27837	21682	20600					-14	49643	52858	31356		-14	73997	69674	64672
	-13	59426	80491	55414		-13	22035	27059	16341					-13	46164	47951	33670		-13	74078	55261	52731
	-12	83063	67129	81982		-12	29483	20934	14096					-12	55951	48273	31939		-12	67681	45735	37269
	-11	61508	85006	90247		-11	26392	26297	16148					-11	89737	49009	38235		-11	68300	56170	36571
	-10	84122	83230	84151		-10	22068	36328	18216					-10	53597	53025	36178		-10	71651	75490	46980
	-9	88018	73927	71407		-9	29514	41601	13610					-9	49790	52359	35152		-9	66160	46468	50140
	-8	89735	72956	69844		-8	27309	21657	13590					-8	60201	39592	37593		-8	60893	63796	49755
	-7	74664	85372	77484		-7	32412	20511	14918					-7	47007	43661	33887		-7	63808	47913	44078
	-6	53779	86092	68776		-6	24413	21604	17690					-6	49879	42944	34401		-6	51528	56114	50806
	-5	66116	58676	75057		-5	27981	21151	18059					-5	47646	52097	35804		-5	62604	50698	45535
	Normalized	73697	265382			Normalized	30905.6	356920						Normalized	48795.2	914095			Normalized	66546.6	885311
	-14	-2.81086	9.48534	1.00895		-14	-0.941233	-2.82919	-3.16107					-14	0.097975	0.469522	-2.0154		-14	0.909962	0.381971	-0.228949
	-13	-7.44501	3.54435	-9.53803		-13	-2.72091	-1.17987	-4.46746					-13	-0.304082	-0.0975641	-1.74797		-13	0.919854	-1.37836	-1.68737
	-12	4.88613	-3.42645	4.32219		-12	-0.436347	-3.05862	-5.15608					-12	0.826971	-0.0603516	-1.94802		-12	0.138556	-2.54182	-3.57582
	-11	-6.35886	5.89977	8.63394		-11	-1.38446	-1.4136	-4.52666					-11	4.73151	0.0247056	-1.22041		-11	0.214157	-1.26734	-3.66107
	-10	5.4386	4.97325	5.45373		-10	-2.71079	1.66325	-3.89233					-10	0.554926	0.488822	-1.45813		-10	0.623432	1.09231	-2.38977
	-9	7.4711	0.119988	-1.19467		-9	-0.426839	3.28067	-5.30515					-9	0.114963	0.411855	-1.5767		-9	-0.047212	-2.4523	-2.00382
	-8	8.36684	-0.386571	-2.01007		-8	-1.10319	-2.83685	-5.31128					-8	1.31813	-1.06359	-1.29461		-8	-0.690498	-0.33594	-2.05084
	-7	0.504473	6.09071	1.97563		-7	0.462079	-3.18837	-4.90394					-7	-0.206659	-0.593346	-1.7229		-7	-0.334474	-2.27581	-2.7442
	-6	-10.391	6.46633	-2.56723		-6	-1.99149	-2.85311	-4.05367					-6	0.125249	-0.676207	-1.66349		-6	-1.83429	-1.27418	-1.92248
	-5	-3.95492	-7.83628	0.709496		-5	-0.897063	-2.99206	-3.94049					-5	-0.132812	0.381576	-1.50135		-5	-0.481525	-1.93567	-2.56625
ArBNP65-81_ArBNR2(G272)	1st replicate					2nd replicate							ArBNP65-81_ArBNR3	1st replicate					2nd replicate
	-14	53964	58828	44044		-14	107021	102998	90311					-14	104227	120281	93425		-14	108601	95164	103535
	-13	48893	35802	73316		-13	115177	94600	99384					-13	99709	94004	88035		-13	104702	102730	98315
	-12	52489	59574	39858		-12	96256	79998	99183					-12	119334	101489	98558		-12	120230	99137	95909
	-11	55738	45254	42334		-11	88053	81043	76266					-11	110699	97239	99719		-11	114194	119963	97122
	-10	46164	84491	49128		-10	126547	97456	92567					-10	112610	91136	104878		-10	92481	79817	90765
	-9	50568	45257	61310		-9	101434	104591	99744					-9	116581	111620	104946		-9	102597	104858	85225
	-8	50976	45089	42967		-8	116806	90672	67639					-8	131311	89598	80723		-8	98711	110390	86564
	-7	61407	51893	41939		-7	168268	110872	61305					-7	100357	88659	93590		-7	94272	101123	127394
	-6	56970	41301	44664		-6	96847	91136	71795					-6	93993	96763	91455		-6	100371	112832	122619
	-5	56715	37485	45732		-5	95197	97655	63631					-5	98347	103524	102690		-5	105469	113420	112287
	Normalized	48859.7	1059232			Normalized	96850.4	1.32434e+06						Normalized	93776.9	854420			Normalized	101959	1353764
	-14	0.505193	0.9866	-0.476623		-14	0.828564	0.500822	-0.532748					-14	1.37385	3.48443	-0.046262		-14	0.530585	-0.542825	0.125889
	-13	0.00329911	-1.29236	2.42053		-13	1.49301	-0.183337	0.206401					-13	0.779881	0.0298578	-0.754873		-13	0.219115	0.0615822	-0.291109
	-12	0.359208	1.06043	-0.890926		-12	-0.0484276	-1.37292	0.190026					-12	3.35993	1.01389	0.628561		-12	1.45956	-0.225443	-0.483311
	-11	0.680772	-0.356865	-0.645868		-11	-0.716701	-1.28778	-1.67695					-11	2.22471	0.455156	0.781195		-11	0.97738	1.43823	-0.386411
	-10	-0.266799	3.52655	0.0265579		-10	2.41929	0.0493327	-0.348959					-10	2.47594	-0.347191	1.45944		-10	-0.757156	-1.76881	-0.894238
	-9	0.16908	-0.356568	1.23225		-9	0.373408	0.630599	0.235729					-9	2.998	2.34579	1.46838		-9	0.0509575	0.231577	-1.3368
	-8	0.209461	-0.373196	-0.583217		-8	1.62572	-0.503339	-2.37977					-8	4.93452	-0.549389	-1.71616		-8	-0.259474	0.673499	-1.22983
	-7	1.24185	0.300219	-0.684962		-7	5.81817	1.14229	-2.89578					-7	0.865072	-0.672837	-0.0245698		-7	-0.614082	-0.0667924	2.03186
	-6	0.802707	-0.748107	-0.415259		-6	-0.000280608	-0.465538	-2.04119					-6	0.0284116	0.392577	-0.305253		-6	-0.126866	0.868577	1.65041
	-5	0.777469	-1.12579	-0.309556		-5	-0.134701	0.0655447	-2.70629					-5	0.600822	1.28143	1.17179		-5	0.280386	0.915549	0.82504
	data becomes 0% for all data sets
	data becomes 100% for all data sets
