# Supplementary material for: Discovery and functional characterization of a bombesin-type neuropeptide signaling system in an invertebrate
Source: Proc Natl Acad Sci U S A. 2025 Mar 28;122(13):e2420966122. doi: 10.1073/pnas.2420966122 (PMC12002301; doi:10.1073/pnas.2420966122)
Supplement: Supplementary file 3 — Dataset S02 (XLSX) [file pnas.2420966122.sd02.xlsx]

## Sheet: Cardiac stomach
Wash between	log[ArBN], M	Contraction (% maximal effect of NGFFYa)
	-10	1.72	1.7	0.59	0.47	1.21	2.83	-0.18	-0.39	2.08	-0.04
	-9	12.55	1.3	4.77	1.13	1.8	9.28	3.63	18.86	11.82	0.1
	-8	78.83	33.79	31.99	32.15	47	45.03	27.56	53.51	32.74	41.06		MEAN	SEM
	-7	16.18	59.47	69.25	53.99	69.21	74.18	33.07	53.51	30.29	65.61		52.476	6.18551
	-6	22.19	78.49	37.29	38.76	45.66	46.84	26.07	26.05	6.85	36.61		36.481	6.01997
Cumulative	log[ArBN], M	Contraction (% maximal effect of NGFFYa)
	-10	0.16	-0.94	-0.4	-0.02	-0.86	0.13	2.48	1.16
	-9	4.29	-0.23	1.48	7.01	0.02	3.78	7.4	3.57
	-8	16.94	23.33	18	27.19	36.6	5.74	50.74	33.83
	-7	19.98	45.03	34.79	69.72	47.95	42.3	82.18	72.86				MEAN	SEM
	-6	32.92	51.28	52.19	76.66	52.06	78.47	84.94	83.33				63.9813	6.80282

## Sheet: Tube foot
Wash between	log[ArBN], M	Contraction (% maximal effect of ACh)
	-10	1.36	1.78	-4.21	0.63	-3.12	1.92	-1.12	2.13	-1.01	4.18
	-9	5.01	6.56	-0.41	6.79	2.59	1.34	2.63	19.82	0.08	11.72
	-8	79.03	39.22	7.21	38.34	185.03	42.11	3.06	76.65	83.89	65.34
	-7	227.08	121.56	30.48	143.11	274.72	215.35	131.14	197.69	120.87	101.94		MEAN	SEM
	-6	412.05	143.44	312.28	326.43	290.75	310.12	277.99	232.7	277.86	451.38		303.5	27.1622
Cumulative	log[ArBN], M	Contraction (% maximal effect of ACh)
	-10	5.65	3.11	-6.24	-15.89	-0.22	3.92	1.68
	-9	16.01	3.43	5.84	8.17	0.53	4.81	3.36
	-8	40.57	5.97	5.54	49.01	17.64	14.01	9.82
	-7	197.73	169.59	63.66	202.87	129.1	219.24	80.31					MEAN	SEM
	-6	389.64	304.7	140.4	521.41	259.05	543.39	539.37					385.423	59.6989
