# Supplementary material for: Discovery and functional characterization of a bombesin-type neuropeptide signaling system in an invertebrate
Source: Proc Natl Acad Sci U S A. 2025 Mar 28;122(13):e2420966122. doi: 10.1073/pnas.2420966122 (PMC12002301; doi:10.1073/pnas.2420966122)
Supplement: Supplementary file 4 — Dataset S03 (XLSX) [file pnas.2420966122.sd03.xlsx]

## Sheet: Retraction
	Group
time (s)	water							ArBN							NGFFYamide
0	100	100	100	100	100	100	100	100	100	100	100	100	100	100	100	100	100	100	100	100	100
30	99.25	103.9	101.32	101.23	101.74	100.89	100.25	100.87	106.01	94.74	99.28	93.82	92.14	101.23	101.37	110.07	79.93	98.08	58.27	66.76	95.03
60	100.21	103.78	101.82	107.56	103.18	100.75	100.31	96.09	90.53	86.82	93.96	92.73	88.89	103.97	98.45	114.47	65.05	78.44	45.84	52.34	88.03
90	100.11	107.14	101.92	111.46	102.94	101.54	101.43	87.91	85.81	80.58	89.28	91.86	90.09	105.71	74.82	91.23	59.8	77.79	38.23	34.48	81.94
120	99.61	102.3	102.6	117.75	104.71	100.58	101.15	86.3	86.64	75.6	85.81	85.81	84.46	100.96	53.19	78.79	54.04	74.12	32.04	27.67	75.19
150	99.75	107.91	102.99	120.54	104.84	101.34	102.07	80.24	79.55	66.18	82.38	77.19	72.6	100.11	37.78	70.12	37.93	68.87	26.06	24.35	65.7
180	100.12	106.11	104.65	119.41	104.25	99.3	101.86	72.47	75	60.23	82.26	75.22	59.14	69.11	32.84	49.39	25.5	66.94	21.18	20.67	57.43
210	99.52	110.46	104.06	121	106.38	101.67	102.32	69.88	77.76	56.1	79.17	71.2	53.57	62.89	30.14	34.68	21.94	61.44	18.19	18.47	54.84
240	98.78	109.28	104.31	117.29	105.51	101.06	103.01	67.96	76.9	54.34	64.08	69.04	47.3	62.4	31.7	27.68	20.9	57.76	16.74	15.96	51.84
270	99.13	109.71	103.62	117.3	103.53	101.86	102.35	66.87	70.92	53.39	49.92	66.33	44.98	64.24	32.3	27.37	21.89	56.66	13.7	14.59	50.26
300	98.47	108.14	103.68	119.38	106.95	101.55	102.51	65.62	75.36	55.04	41.28	65.03	39.23	69.48	31.34	21.73	21.18	57.08	13.67	13.64	50.46
330	97.87	106.61	104.86	117.45	105.2	101.32	102.77	64.46	77.29	55.28	38.4	64.54	37.22	68.97	31.36	20.31	19.96	55.72	12.35	13.19	48.72
360	98.56	109.47	100.44	134.88	107.47	102	103.14	63.39	75.65	54.37	35.83	65.96	36.28	69.63	31.24	21.48	15.82	55.79	13.12	12.98	47.98
									MEAN	SEM
								ArBN 360s	57.3014	6.00044
