# Supplementary material for: Discovery and functional characterization of a bombesin-type neuropeptide signaling system in an invertebrate
Source: Proc Natl Acad Sci U S A. 2025 Mar 28;122(13):e2420966122. doi: 10.1073/pnas.2420966122 (PMC12002301; doi:10.1073/pnas.2420966122)
Supplement: Supplementary file 5 — Dataset S04 (XLSX) [file pnas.2420966122.sd04.xlsx]

## Sheet: Sheet1
%starfish didn’t touch	water	ArBN			%starfish didn’t feed	water	ArBN			unsuccessful feeding	Time taken to make first touch (min)				sucessful feeding	Time taken to make first touch (min)			Time taken to enclose (min)
1	50	100			1	75	100				water	ArBN				water	ArBN		water	ArBN
2	40	0			2	100	60				14	5				23	15		27	429
3	33	50			3	66	100				9	66				9	429		16	432
4	80	50			4	100	75				17	12				8	7		58	122
5	20	40			5	80	80				15	5				15	3		134	188
6	20	20			6	80	40				7	8				26	5		107	426
7	40	40			7	40	60				15	11				8	382		153	395
8	20	40			8	60	60				20	2				69	14		75	22
9	40	40			9	60	80				12	99				105	40		108	209
10	0	20			10	20	60				19	19				4	156		144	204
11	20	40			11	80	60				23	8				45	93		48	118
											296	5				25	169		584	171
											6	9				11	22		45	28
											10	5				16	13		36	256
											19	15				5	3		103	56
											5	19				8	11		29	84
											21	18				19	7		96	487
											28
											11
											23
